# Supplementary material for: Functional markers for gene mapping and genetic diversity studies in sugarcane
Source: BMC Res Notes. 2011 Jul 28;4:264. doi: 10.1186/1756-0500-4-264 (PMC3158763; doi:10.1186/1756-0500-4-264)
Supplement: Additional file 1 — Description of EST-SSR primer pairs characterized in sugarcane. The table presents the markers characterized in sugarcane, as primer sequences, annealing temperatures, number of alleles, expected size, allele range, Polymorphism content and power discrimination. [file 1756-0500-4-264-S1.XLS]

## Sheet: Plan1
EST-SSRa	Motif	Forward primer (5’-3’)	Reverse primer (5’-3’)	Tm (°C)	Ab	E. size (bp)c	A. range(bp)d	PICe	DPf
SCB168	(atc)5	CAGCAGCAGCAGTCTTCGTT	GAACTGCGCACCGAAAGA	56.4	2	126	150-170	0.36	0.69
SCB171	(cat)9	GCTTCTTTCTTTTCGTCACACC	TCACCTGACCACACCTCTTTTT	56.4	6	174	240-300	0.79	0.95
SCB174	(agg)5	GGAGATGCTGCGGAGGTGGTT	GCCGCTTCCTCATCATATTCTTCTC	61.0	6	209	200-230	0.78	0.97
SCB180	(cta)5	GGTCCCTGAAGATGAGAGTGAG	CCCATGCATGTAGGTAGGAAT	61.0	2	169	210-220	0.33	0.66
SCB181	(gct)8	GGCGGCTGCTTCTGGGTTTGT	GGAAGCCGAGGAGCACGAGGAT	61.0	9	174	220-300	0.82	1.00
SCB184	(agc)5	GCGTCCACCGGCACCACCTT	CATCCCATCCCGGCACAAGAAGA	62.7	4	153	160-180	0.67	0.86
SCB186	(gat)5	CCTTTGCTTTTTCCCCTTTTC	GGATTACCGTTAGTTCACCCTGTC	58.9	3	214	200-210	0.53	0.75
SCB187	(ttg)5	CGCTCTTCTTTTGTACAGTTCATC	GCTGCTACTCCGACCTTACC	54.2	2	205	250-260	0.28	0.42
SCB188	(gaa)6	CACCGAAGAAACGCCAAAGA	TTCTTCTCACCATCAGCTTCAACAG	58.9	3	201	190-200	0.58	0.81
SCB189	(tca)10	GTAAGGAAGAAGCAACAAACAACAG	GATTCGATGCAACTCTCCTGTAAA	56.4	7	204	280-300	0.79	0.97
SCB190	(tct)8	TTCCTTCTGTCACCATTCATTTG	CCCCTCGATGCTGATTGTTAC	56.4	9	259	250-310	0.84	0.98
SCB191	(gct)5	GCGCCATCAGGGAAGCCAAAAC	GCGCGTGCGAGCAGATGAAC	62.7	3	215	250-260	0.59	0.79
SCB192	(gcg)5	TGGTTGTCCTTCTCCCTTGTGTT	CCCCACTGTCATCCACTCCTTC	58.9	2	165	180-190	0.36	0.74
SCB193	(ttc)6	TTTTGAAGAGAATGTGGACGAG	AGCCAATTACAAACAAAAGGTG	61.0	2	153	160-170	0.37	0.49
SCB194	(atg)7	ATTAACCATCTCGTGTCCCATTCC	TCATCATCTTCGGTGTCCTCTTCA	61.0	3	176	200-230	0.59	0.68
SCB195	(cgc)6	TTCTCGCCGACGCTCACTCC	CTGCCGCCCCTGTTCGTG	61.0	2	338	340-350	0.37	0.39
SCB201	(gag)5	CGCGCCATGATCCTCCTGT	ATTTCCTCCCTTGTCCCCTTCC	62.7	3	170	200-210	0.55	0.53
SCB 204	(cat)8	TGCTTCTCGTTGTTATCTTCACC	TGCCAAGTTTACAGAGGAGGAA	61.0	2	150	160-170	0.37	0.37
SCB207	(ctc)7	CGCTTGCCTACCTCGTCTTCTCT	CAGGCGAGCGGGATTGGTA	62.7	8	149	160-200	0.80	0.95
SCB208	(atg)10	TGCAGTTGATTAATTTAGGGTGGTG	CTCAGAAAACAAAATCAAGGTCGTC	61.0	11	194	150-200	0.85	0.97
SCB210	(agg)8	GGAGGCCGAGGACAAGGTAGAG	GCAGCGCACGAGCAGGTC	62.7	2	190	200-250	0.37	0.73
SCB213	(tcc)6	AGCCGTCAGGGGTCAGG	ATTCGATGGAGCCTGAGTGAG	64.7	5	150	160-200	0.74	0.98
SCB219	(ctt)6	CTCCATGGCCATCGCTGCTCTG	TTCTTTGGTGGTTGGTGGCTGTGG	62.7	6	151	150-180	0.78	0.92
SCB221	(ctc)5	GTGATGGCGCCCTTCTGCT	CCGATCCATGGGGGTTCAC	61.0	7	253	260-310	0.77	0.94
SCB222	(aga)6	TGGGCCGTTGCGTGGGTTGT	GGCGGGCGCAAGAGACTGGA	61.0	4	270	270-290	0.70	0.84
SCB225	(gca)6	GCCTAATGCCATGCCCCAGAG	AGAACCGAACCTGAACTCCGATGTG	56.4	7	208	240-280	0.71	0.93
SCB226	(cgc)5	GCGGAGCAGGCGGAGTG	GCGGTGCCGTGGGGATTA	51.3	5	195	200-230	0.75	0.96
SCB227	(gat)9	GGGGGAGGACGACGACGAGGAC	CACCCTCGCCATCATCCTCCATTT	63.9	6	215	210-240	0.72	0.96
SCB228	(aga)7	CTCCTACGTCTGGCTCCTCCTGTC	GCGTGGTGTCTTGCCTGTGG	64.7	3	213	260-280	0.42	0.54
SCB231	(tca)6	CTCGTCTTCCTCATCGCTGTCTTC	GCGATGAACTGGATGATGACTCTG	61.0	2	161	160-170	0.35	0.69
SCB232	(ggt)5	GGCAAGTGGCAAGGGGAGAT	GATTAATTACCCCAACCGCCAGTC	61.0	2	126	150-160	0.37	0.95
SCB234	(ccg)7	CAACTTCGTACCTACACCAACACC	GAACGAGAACCACGCTGAATAACT	56.4	2	199	210-220	0.28	0.61
SCB236	(tga)5	TCTTTTGGTCCTCATCCTGGTTTGT	TCTGGGCCTCTATATTCTGCTGTGG	63.9	3	177	210-250	0.55	0.80
SCB240	(cag)6	GAGAAGCAGAGCAGCGGGTGGTG	TGATCACCACGCAGCAGAGGAACC	61.0	2	333	320-330	0.25	0.43
SCB241	(aag)6	GGCGCTGTTCCAATTTCCACTG	GCAGCAGCGCAGCCAGAGA	58.9	2	271	340-350	0.36	0.74
SCB 243	(tac)6	ATATGGAGCTCCGTCTTCTTGTTA	CCGTAGCTGGGGGTTGAGA	62.7	10	178	180-220	0.87	0.99
SCB 246	(gat)6	CACCAGAAACCGATACAACAAAGAC	AGCTCATCAATTCGTCCTATCACAC	61.0	10	142	140-190	0.87	1.00
SCB 248	(cat)8	CACACGCATGCCACCAACTC	AAGAGGGGAAAAAGGTTGAGTGTG	61.0	6	330	330-350	0.73	0.82
SCB250	(ccg)5	GCGGGGCGGTGGACGAC	GAGGATGACGACGGTGAGGAAGGAG	62.7	2	147	160-170	0.34	0.53
SCB 252	(gct)5	CCCTTTTTGCTGCTTTCTCACTTT	AGTCTCCTCCCGCTGTGATTG	50.4	6	191	190-240	0.75	0.91
SCB 253	(tta)5	AGAATGCGATCCTTGACCA	AGCTATACTTGACCTCGCATTAC	54.2	4	282	300-330	0.60	0.82
SCB 254	(cat)6	TATGTCGCTCCGTGGGCTCAG	CAAGTTCGGTGGCATGATAGGAGT	51.3	6	213	240-290	0.81	0.93
SCB 256	(ggt)5	GGTGTGCGTGGACGGAAGTGAGG	GGCAGCAGGAGGAGGAGCGAGAA	64.7	8	227	230-270	0.84	0.96
SCB 257	(gtg)6	CCCTTACCTCGTCGCAATCCTG	AACAAATAACGATCCCGGCACCTAA	64.7	3	233	240-260	0.59	0.06
SCB 259	(aac)6	AAACGACAATGGGGGAGAGG	TTATTTGTGCCGTGGTGTTGTAGT	62.7	13	244	240-300	0.86	0.98
SCB 262	(tgt)7	TTTTATCTCTAGCCTACCCCAACT	TGCATCAACATAACACATCCAG	62.7	5	258	220-290	0.75	0.84
SCB 263	(gtt)6	TTGGCAATTGGAAGGGAAGAT	TGTAGGAGAGGAGGCAACGAC	62.7	10	186	170-200	0.87	0.92
SCB 265	(ctc)9	CGCGTTTTCACAGCCCTCTCCA	CCGCCGCCGCCTCTGC	58.9	7	149	170-190	0.83	0.94
SCB 266	(cgc)8	GATGGAGGTGGAGACGATGCTGGAG	CGGAGGAGGCGGGGACGAA	62.7	3	149	130-140	0.50	0.52
SCB 267	(ctt)5	CCGGCCACGACGAGGGAGAG	GTGGCGGAACCGGTTGATGAAGT	63.9	5	150	150-160	0.75	0.90
SCB 268	(cct)5	CCCCCGGTGGTGAGCAG	CGACGGCGGCGAGGTAG	63.9	5	150	150-180	0.76	0.60
SCB 270	(cac)6	CCAACCCCCGCCCCTCCTC	TCGTCGGCGCGGCAGAAGAT	62.7	10	152	130-170	0.85	0.96
SCB 271	(gat)6	TTGGTGGAGGGGCTGGATGATGAC	CGCCGGGCCGTACTGACTCTG	62.7	8	153	200-300	0.83	0.96
SCB 272	(gtg)5	GTGCAAAGACGAGGATGAGAA	ACTGCCGCGTCAACCAC	62.7	7	153	200-290	0.81	0.63
SCB 273	(cag)9	CGACGCCGACATGCCTTCAGT	CTCCACGTTGTCCGCCCATACCT	62.7	8	154	180-290	0.79	0.91
SCB 275	(gga)5	GTTCCCAGGATCGTTGTCGTTTTTG	CCTCCTCGTCCACCGCCACTT	61.0	5	155	150-170	0.70	0.63
SCB 276	(tgg)6	ACTTGCTGCTAATGATGATGTGG	ACTAGGCGTGTTGGGGTCTG	63.9	4	157	240-300	0.69	0.66
SCB 277	(ctt)6	CTCCTTCTTCTTCTTCTTCTTCCTC	GCTGCCCTAACGCTGCTC	62.7	3	159	250-290	0.55	0.78
SCB 279	(tga)6	AGAGGGAGGACAACAACAGG	CTCCAGTCCCAGCATAAAGAT	61.0	7	163	140-170	0.81	0.88
SCB 281	(gcc)6	TCCCGTTCGGCCGTTCACCTC	CCGATCATCTTGCCAACCCCTTCA	56.4	8	165	190-300	0.84	0.95
SCB 282	(tgg)5	CGCGCTTTGTTTTCTCCTTC	CGCGCACCCCGTCAG	62.7	6	166	170-200	0.81	0.54
SCB 283	(ctg)5	GCTTCCGCATGCACTCCTCCAC	GACGCGCCCTGCTCCTACGAC	62.7	5	169	180-230	0.62	0.82
SCB 285	(tcc)6	GTAATCATCTTGCCCTCCTCTCCTC	GAACTGCTCACTGGCTCCTCTCA	61.0	9	170	170-250	0.86	1.00
SCB 286	(ctc)5	CACGCCGCCGGGAAGGAT	CGAAGGCGGCGGTGGAGAC	62.7	7	170	180-240	0.79	0.82
SCB287	(agg)6	AACGGCGGCGGCATCAGTG	CATCCCGTCGCCGCTCCTCT	61.0	6	125	140-200	0.77	0.90
SCB 288	(aag)7	GAGCCGCGCAGCAGCAGAA	GCCATCGTCATCATCATCACAATCC	56.4	6	173	190-270	0.80	0.95
SCB 291	(ggc)5	GCCTTCCCGTCGCTCTTACC	CCCCCTCCTCCTCCTCCTCT	62.7	5	177	200-210	0.71	0.86
SCB 292	(gcc)6	CCGCGCCGTCCTGGTC	CTAGCACGCCGATTCAAGAGCA	58.9	13	181	160-200	0.88	0.99
SCB 293	(ggt)7	GCGGCTTCTGCTCCTGCTCCTC	CTGTCCGCGGCGTCCATCC	62.7	2	184	180-190	0.37	0.11
SCB 294	(cgg)11	CCCCGCCGCCGTCCATCT	CGGCCCCGGTCTCCTCTCG	62.7	5	185	190-250	0.72	0.90
SCB 295	(ccg)5	GGTGTACTCCATATCCTTGCTGAAA	GCGCGGCGGTGTTGA	50.4	3	188	180-220	0.59	0.71
SCB 296	(gca)5	TGCGGCACCTTCTTCCTCAA	GCACGGCGGCTCACCTC	63.9	4	190	200-210	0.67	0.75
SCB 297	(tcg)5	CGTGGTTGGCCTTCTCGTC	CCGTCGCCTCTGGTTCG	62.7	7	192	200-290	0.83	0.81
SCB 298	(acc)6	GGGAAAGGGGAATGGGGAGAGG	CCGAGCTGGGGAAGAAGACAAGAG	63.9	6	127	180-230	0.77	0.88
SCB 299	(aga)6	CGCCGCCCTTCCGTCTCC	AGCAGCAGCGTCCACATACTCTTCC	50.4	7	194	220-280	0.78	0.92
SCB 300	(tct)5	CACCCGGCTTCCTCTCCCAGTCTC	ATCCTCTTCCGCCCTCCCTCTCG	62.7	12	196	190-210	0.88	0.99
SCB301	(tgt)8	TTTGTGTCTCCCTGTTTCTCGTCTC	TTCCCGCAAATGATTCTATGTGG	61.0	5	196	210-260	0.74	0.98
SCB 302	(agg)10	ACCCACGCGTCCGAAAACACA	CTCTCACGCCGCTCGCTACACTCT	52.5	2	197	200-220	0.36	0.47
SCB305	(atc)5	TGCCCTGTAAACACGTCCAAAAG	CTCAAACCACCCCCGAAGATAGA	61.0	3	201	230-250	0.57	0.51
SCB306	(cgc)6	CGCCGTCGCTCCTTCT	AAAAACCCTCTACGACCCTAAG	63.9	2	202	210-220	0.25	0.36
SCB307	(cgt)5	GCCCCCTCCTCCCTCGCTTTTC	CACCGCCACCGCCACCTGT	62.7	4	207	200-230	0.59	0.83
SCB309	(agg)8	GGCGGCGAAAACCCTCAAA	CGGCGCCGACCTCCTCTA	62.7	7	208	180-220	0.79	0.97
SCB310	(cag)5	CACCCCCGTTCCCAGCAGAGC	ACAGGAAGGACGCCAGGATGACCA	64.7	4	209	230-260	0.66	0.86
SCB311	(gcg)12	CGACAAGCGGACGAAAAGAGG	CCGCGGTGGAAGGATGGT	62.7	8	211	180-250	0.85	0.99
SCB312	(tcc)7	AGTCCGTCGCCGTAATCATCTTG	GCACCTCCTCCTTTCCTTCCTTATT	64.7	11	215	200-290	0.89	0.99
SCB315	(gct)5	TGCTGGCGCCAAAGACCT	ACTGCTCGCTCTAAACCCCTGTG	61.0	10	218	210-240	0.87	0.94
SCB316	(aga)5	GCTGCGGATGCTGTTAGTGGTGA	TCCTTCCCCTGCTTCTTGCTTTTCT	64.7	11	218	240-300	0.88	0.98
SCB317	(cac)5	CTCCCTTCTCCCCTCTTCCCTTGTC	AGCGCTAGCCCGTCCGTGTTG	62.7	12	219	190-230	0.81	0.94
SCB320	(gag)6	CCCGACGTCGATAAGGAG	CGGGAGGATGTTGCTGAG	58.9	14	225	220-260	0.90	0.99
SCB323	(ctt)5	TGGTCGTCGGAGGTGGAG	CACGGGCGTCAACTGGAT	62.7	7	234	240-300	0.77	0.84
SCB324	(agg)7	GCGAGAGCCAAGAACCAG	GCAGACGGGGCAGAGAA	58.9	6	239	NA	0.79	0.85
SCB329	(ccg)8	CGCCACCGGAAAAACC	CAGACTGCAAGAAAGGAACCA	52.5	14	246	NA	0.91	0.94
SCB330	(agg)6	ATTTCTCAGTCCCTCCTCCTCCTCA	GTAGAAGTCCGTCGCCGTAATCATC	61.0	11	255	200-290	0.88	1.00
SCB332	(tta)5	GCACCAACACCTACAACATCAAGT	CTGGGGAAGGTACGGAACAAG	63.9	5	257	NA	0.70	0.88
SCB336	(cac)6	CGACCCGTCATCCAAAAT	TGCCCTTACCTTCTGTCCA	56.4	8	278	NA	0.78	0.94
SCB337	(tgt)10	CGTGCCTGAACCGTGACC	GGAGCAGCATCAAGAAAAGAAAC	56.4	4	279	NA	0.69	0.77
SCB341	(act)5	GTGTGCGCCTAAAACTGAACCAAC	CAGCAGATGAGCAGACGAAGAAGAA	61.0	3	294	NA	0.45	0.48
SCB343	(cca)7	AGTAGCTCAAGGACAGGGACAG	GAGAGCGGAGAGGATGGTG	63.9	12	300	NA	0.89	0.99
SCB344	(atg)13	ATGCGGCTCGATATCTTGTTGG	CTCCTCCTCCTTCTTATTCACCTCA	61.0	18	126	130-180	0.92	1
SCB345	(cca)6	CCGACGTCGCCGCCAATGTAG	CCACGGGGGCAGCAGGAAGTC	56.4	2	305	NA	0.21	0.30
SCB347	(cag)5	GCCTTACATCAACAGCATCAACACG	AGAAGATCAAGCTGCAGGAGAACCA	61.0	4	317	NA	0.59	0.65
SCB353	(aag)5	GTCCGGCCCGTCCACACTCC	CGCCGGCGCCAGACTCC	63.9	5	124	NA	0.73	0.45
SCB354	(ctc)5	CGCCGCCCCTGCTGGTG	TGGTGAAAACTACGGCGTGGAACTG	61.0	4	138	NA	0.65	0.79
SCB358	(gag)7	AAACTGCTTGTGGGTGTGG	CGCAGAGGCAGAGGTGAT	62.7	9	168	NA	0.86	0.96
SCB360	(gga)6	CCACAAACGCACCTCAAGAAGTCAA	GGCAGCGGAGGACGACGACA	63.9	10	236	NA	0.85	0.94
SCB361	(gat)7	TGCCACCAGAAACCGATACAAC	AGAGGAGAGGGGAGGGAGAGC	63.9	9	296	NA	0.85	0.92
SCB362	(ctc)7	AACTTCTCTTGCTCCCTCCGTCCTC	GGCGCGTCTGGTCCTGTGG	56.4	3	278	NA	0.58	0.72
SCB365	(cag)5	GTACGGAGCGCAGTGTAGGT	CACCGCCTTGTACTCCAAAT	61.0	10	227	280-190	0.82	0.93
SCB370	(tct)7	CTGGTCGCAGTACTTGATCG	CCTTCCTTGGCCTCTTCTCT	61.0	14	195	310-250	0.89	0.99
SCB371	(gaa)5	GCAACCAGCTAATGAGACGA	GCGTGGAGGAAGAAACAGAG	52.5	12	271	290-250	0.90	0.99
SCB373	(tta)6	TCCATCCATCCTCTCCACTC	CTCTTGGTTCCCCTCACAAA	61.0	13	157	190-150	0.88	1.00
SCB374	(tcg)6	CTCCTTGGCTTGCTCAAAAC	AGCTGCTTCGTATTGCTGGT	61.0	12	278	190-150	0.89	1.00
SCB375	(gca)6	TGTCGGCGGAGTTCTCTACT	AGCTGTAGCCCCAACTGAGA	61.0	8	287	320-250	0.81	0.94
SCB376	(atg)7	AGACGCTATCTGTGGGGAGA	GTATTATGCCCGCTCCTCTG	61.0	7	180	190-160	0.78	0.95
SCB377	(tgg)5	ATAAGCACTGGCCATTCCAC	ACCTTGCTGGTTCAAAGGTG	51.3	2	161	210-200	0.34	0.52
SCB378	(gca)6	ACACAGGTCCCACCTGGATA	CTGAGGAACAGGATGGTGGT	63.9	9	204	230-200	0.88	0.95
SCB379	(gct)6	GTGCACAAGCAATCATCACC	CAAGATGCCAACAGCCAGTA	51.3	2	270	300-290	0.25	0.31
SCB380	(ggt)6	CTCGAGGAGGAACTTGATGG	AAAGCTCACCTCATCGCATC	61.0	6	252	330-290	0.77	0.88
SCB381	(tac)8	TGGAGCTCCGTCTTCTTGTT	GCTAGCCCGTACATTGGGTA	61.0	14	248	260-210	0.88	0.99
SCB384	(aga)7	TTGAAGGTGATGGGGAGAAG	TTACCGGACTCTTCGGTTTG	54.2	6	157	180-160	0.80	0.85
SCB385	(gta)5	ACCGACCAGCTGTTCCTCTT	CCAACTCGGTCATCTCATCA	61.0	11	175	190-170	0.82	0.99
SCB388	(gga)6	AGTACGCTAACCGTCCGTTG	AGTGGGAGTCCTCCTCTTCG	51.3	6	228	330-290	0.74	0.94
SCB393	(ccg)7	TCTATGCAGATCCACCACGA	AAGGGAATTACCCCAAGCAG	62.7	12	197	210-190	0.86	0.84
SCB395	(ctc)5	ACGACCTCGTCGAATCCTTT	TCCTCCTGAATGCACTCCTC	61.0	5	207	220-200	0.71	0.88
SCB397	(gtg)8	CTGTGGGACTACTCGCCTTC	GGAGGAGGCTGTGATTAGCA	61.0	6	235	230-210	0.80	0.95
SCB400	(gtg)5	GCCTGGTGAATCCAACTGAT	CTCCACGGCCATTAGGATAG	61.0	10	183	210-160	0.84	0.95
SCB401	(cta)5	AAGAAACCTTGCCTGGGTCT	GTTCATCATCTCCAGCAGCA	61.0	4	285	290-280	0.66	0.67
SCB402	(cat)5	AACCTGCAATAGCCCATGAC	TGACATCTGAGTTGCCTTCG	61.0	2	219	320-310	0.33	0.52
SCB403	(cat)5	GTTCTCCTCATCAGCTGCAA	AGAGCCTCAGCTCTGCTCTG	50.4	4	252	330-320	0.57	0.82
SCB404	(gct)7	TGTGAGGATCGGAGTACGTG	GGCATATACACACGCCACTG	61.0	9	197	210-180	0.84	0.92
SCB405	(atg)7	TGGCCGTAGGGAAAGATATG	TCGCAGCATCTTCATCAGAC	50.4	2	268	280-270	0.38	0.00
SCB407	(tca)6	ACGCAACTCGCTGAAGGTAG	GTCCTTGGTGGAATCTGACG	61.0	2	270	190-150	0.36	0.42
SCB408	(gag)5	GACTTGGACGACGACACCAG	CGCATAGCTAGCCAAGATCC	61.0	10	258	310-230	0.84	0.89
SCB409	(gcc)9	ACCGGAAAAGCCAGAGACTT	GTCGTCCATGTGATGTGCTC	51.3	8	182	190-120	0.79	0.98
SCB413	(aca)6	CCATGTCTCTTTGGTTCCTG	TCTAGCCTACCCCAACTTGC	61.0	7	156	170-150	0.78	0.89
SCB416	(tgt)8	TAGCCTACCCCAACTTGCTT	GGCCCTCCATATAAGTTCTG	51.3	2	163	170-160	0.26	0.29
SCB417	(att)5	GGATTGCCGAGGATCTACAG	ATACAGGCGACCATGGATTC	61.0	6	193	210-180	0.66	0.78
SCB418	(tgt)5	GTTTGCCTACCCCAACTTGC	TAATTCCTGCACCTCCTTGC	61.0	2	169	180-170	0.35	0.54
SCB419	(tgt)8	CCCTTTGTGTGTCTCCCTGT	CCAGAGGTGGTAAACCTTGC	61.0	4	159	170-150	0.69	0.84
SCB422	(gat)7	GCCTGCTATTTGCTCGATTC	TTTGGAGCACCCTCTCAATC	61.0	9	220	240-210	0.84	0.97
SCB423	(ttg)5	CCATGTGGCTTCCTGAAACT	ACAGGCACTTCAAGGGAAGA	61.0	15	233	300-250	0.88	0.99
SCB427	(acc)8	GGACATGCTGCTCCCTACAT	AGGAGGACTGGTGGTTGAGG	62.7	8	211	220-190	0.80	0.63
SCB428	(gaa)9	CTGGCCTCAAGAGGAAACTG	TTCTGCGTACTGGTCGATGA	61.0	9	302	300-260	0.86	0.98
SCB429	(gag)5	ATGCCCATGAGAAGAAGCTC	GAAGAAGCGCTCCAAACAAG	61.0	9	189	200-180	0.80	0.91
SCB430	(cac)6	TTCCCTCCAAACTTCCTCCT	GTCCGACATCTCATCCTCGT	61.0	9	294	220-180	0.82	0.86
SCB431	(gaa)5	CAAGGACAAGGTGCTCGTTT	CGGGTACGGATATGGGTATG	61.0	12	253	270-220	0.86	0.98
SCB432	(cca)5	GCGTCCGATAGCATGTAGGT	ATGTGTCTCAGGGTGTGCAA	54.2	4	256	330-260	0.63	0.29
SCB433	(cct)5	CCGGACTCCCACTCTCCAAG	CATGGTGCCGCCTAGTGTAG	61.0	6	156	250-210	0.74	0.73
SCB434	(tgt)6	TCTAGCCTACCCCAACTTGC	TCTCTTGAAACGGCACCTTC	64.7	12	259	310-250	0.89	0.99
SCB435	(atg)5	GCTTCTGCTGCTACGAGACC	GCACTTGCACGACCAGACTA	61.0	6	201	220-190	0.78	0.92
SCB436	(gag)5	AGTACGCCTGAGTCCTGACG	AGGTGCAAGGGCTGATAGAA	61.0	13	181	280-180	0.90	0.96
SCB437	(cgg)12	ATAGAACTTCCCCTCTGACC	GACTGTTACGGGGTCTCTTC	50.0	5	291	310-290	0.69	0.90
SCB438	(ggt)5	TCCGATCCTACTGGTGGGTA	TTGTAGTTGGCTGCACCGTA	61.0	5	299	320-290	0.74	0.81
SCB439	(cca)5	CCCATACCCAAACTGCCATA	TTGCTGTTCAGTTCGCTACG	61.0	9	277	290-260	0.86	0.87
SCB440	(cac)9	GGAAGAGGAGGCTTCGAGAT	CAGATCCCCGATACAACCAG	61.0	7	286	170-130	0.76	0.88
SCB441	(acc)7	GATGCTTCTCCTCCGTCTTG	AGACAGAGCAAGGCGATCAT	61.0	8	165	170-120	0.80	0.95
SCB442	(agg)5	ACACACACCTCGTCTTGCAG	CCATGTTTGGGCTATCACCT	61.0	6	285	310-280	0.69	0.92
SCB443	(aga)5	GTGAAGCCGGTGAAGGAG	GTCTCAGCTCCCTTGCTGTC	63.9	3	233	240-220	0.59	0.29
SCB445	(cag)6	GAACCAAGAACAGGAAGC	GATCGTCGTCTAACCTTGTG	61.0	2	192	190-180	0.37	0.37
SCB446	(cag)6	GCTACCAAGCAGGCTATCCA	CAGCATCCTTTCCAGAAACC	61.0	4	187	190-180	0.58	0.82
SCB447	(gcc)10	CCCCCTGCCTCCTACAGT	GTGGTGGGTGTCAGTTTGC	61.0	6	281	330-310	0.78	0.99
SCB449	(cta)5	AAGAAACCTTGGCTGGGTCT	CCCTCAACGAAAGGTAGGTG	50.0	2	251	260-250	0.37	0.11
SCB450	(gta)5	CCACCTACTACCTCGCTTGC	TGTCCGTGTTCCACTAGACG	61.0	9	182	190-170	0.83	0.94
SCB451	(tag)5	AGACTGTAGCGCTTGAACCA	GCAGTCTGCTTGATGTGTGAG	61.0	9	169	200-160	0.76	0.92
SCB452	(agt)5	CTGGCAACCTACCAGCAAAT	TTTCGCTCTTGGTCGACTCT	61.0	4	288	300-290	0.59	0.63
SCB453	(tat)6	GCCTAGCGAATCCAAATC	GAAATAGCCGCAACTTCG	50.0	4	197	220-190	0.47	0.67
SCB456	(atc)5	GCAGCTAGCAGCAACAAGAA	TGGCTACAACTTCGGCTGAT	61.0	7	173	190-170	0.64	0.69
SCB457	(atc)10	TCCACCTCTTCCCAAAACAC	CGGTCAGAGTGGGTTCACTT	61.0	8	154	170-140	0.81	0.82
SCB458	(atc)5	CCGTACGTGCATCTCTCTCA	TCATGCAGTGCAGAGGAATC	61.0	5	279	280-250	0.65	0.67
SCB459	(gga)5	TTTAGCGACGGCGAGTCTAT	CCTCGCTCTCCTCTCCTCTC	61.0	2	150	180-140	0.23	0.29
SCB462	(gat)5	TGGGAATGAGGAGGAAGATG	TCCTGCATGTAAGCAACCAC	61.0	7	250	270-230	0.80	0.85
SCB464	(tcc)6	GTTCCTCAGCCCTAGCTTCC	CGGATCGCCACCAGTAAGTA	61.0	4	189	190-180	0.47	0.58
SCB466	(gac)6	AGCAGCAGAATGAAGCGTGCCA	CGACAGGGAGAGGGAGAGCAGG	63.9	16	204	240-180	0.92	1
SCB467	(ttc)5	GTTTCCAACCCGTCTGCCTGCC	ATTGGGCGCAAAGCAACCCTGT	58.9	5	275	300-260	0.69	0.75
SCB469	(cct)5	GTCGTCATCGCCACCACCAGTT	CGACATGTACCTCGCGCCATCC	63.9	4	237	330-310	0.73	0.75
SCB472	(gag)5	ACAAACAGGCCTCGGGTCCTCA	CGCTTGTGGATGTCGCCGATGA	65.0	3	183	200-180	0.6	0.6
SCB474	(cca)5	GATCAAGGGCGCCAAGGGTTCC	CGCCTTTGTGCTCCTCTGCAACT	62.7	9	152	170-140	0.85	0.63
SCB476	(ggc)7	CTTCTCGGTTTCTGACTTGTTCCG	TGGCTGGGGTTGACGTAGATGG	61.0	7	265	290-260	0.68	0.71
SCB477	(ggc)6	GACCCCGTCATACCTGCACCGA	CGGTCGATCGGAAGCTTTCCCC	58.9	9	192	230-190	0.85	0.99
SCB478	(aga)5	CACGGCATGGCAATCAGGTGTG	GGGTTCTTATCCCTCGTATCCAGTC	58.9	4	199	210-180	0.64	0.78
SCB480	(acc)7	AGGCCAGCTCAAGGCCAACAGA	CTTTACCGCGAACAGCTCCCCG	52.5	4	242	260-220	0.78	0.75
SCB483	(cca)8	TCCGCTGCTCGTCATGGAGTCA	ACGGAATCGAAGAAGCACCGCC	61.0	6	263	280-240	0.83	0.66
SCB484	(act)5	ACCACGGGACATGCGATGCG	AGCTAGAAGCAGAAGTGGAGTGCT	61.0	8	196	230-180	0.84	0.76
SCB485	(tta)5	GGACCTAATGTGAACCACAG	GAAGCTTTCTGGCTGTCTGA	50.4	7	194	220-180	0.77	0.86
SCB486	(tgt)6	GCCTACCCCAACTTGCTTGGGAC	GGGGCAAAAATGGCCTTCACGTCT	52.5	9	225	250-160	0.8	0.96
SCB487	(cac)6	AGCCTCCATCTCCGACACACCT	AGCCTGCCTAGTAGTTCGCCGT	52.5	5	279	290-250	0.61	0.77
SCB489	(aga)17	CCTGACCAGGAGACTGAAGAGCCA	GACAGCAGGCATCGCAGGTTGA	58.9	8	243	260-210	0.8	0.91
SCB491	(tgt)7	ACACACGAGACATGACAACTGCC	CAACATCCTGCATTGGTGAAGTGC	62.7	4	252	260-240	0.6	0.75
SCB492	(acg)8	GTGGGCCTAATGGGGTGCCAAG	TTGCCAGCTGCGCTTTTCCTCA	62.7	8	286	310-270	0.85	0.96
SCB502	(ctt)5	GGAGGAAGCAGGCAGGAGAGGG	AGGGGCAGGATGAGCGAGGAAG	63.9	6	203	240-180	0.82	0.69
SCB504	(agt)5	AGGCACGCTTGCTAGCGGAGAT	GCGGTGGTCGGGAGGAACAAAT	62.7	3	208	220-200	0.42	0.55
SCB518	(cac)5	GATGCTGGAACCACTGGAGCCG	CAAGTACAGACCGCGAACCCCG	65.0	3	208	230-210	0.51	0.66
SCB524	(ccg)5	CCTCCTTTCCTCTCCCTCCCGC	TGCCACAGATAGGACCCTCGGC	50	6	268	NA	0.77	0.79
SCB525	(gta)9	GTCCATGTCCATCCATGATCCA	GACTGACCAGCAACCGTCAAAA	62.7	9	348	330-280	0.83	0.93
SCB526	(tta)7	GCTGAGAGAGACATTCACATGC	GCTGCTGGTGGGGAAAATAA	58.9	4	179	180-170	0.61	0.75
SCB527	(taa)9	TGTCAAGTGGAGGCAGCTGCTATGT	GGAGGACAGGGATGGCTACCTGC	65.0	8	261	270-230	0.81	0.94
SCB528	(atc)8	AGCGCAACAGAGAGGGAGAGGG	AGCATGGGAGAGAAAGAGGAGAGGT	62.7	11	248	280-220	0.88	0.98
	a ESTB is a trinucleotide primer pair;
	bA: allele number;
	c This is the expected size as calculated by the Primer Select software (LaserGene versions 5.01/5.02);
	d Allele range estimated by linear regression;
	ePolymorphism information content;
	fDiscriminant power.
