# Supplementary material for: Functional markers for gene mapping and genetic diversity studies in sugarcane
Source: BMC Res Notes. 2011 Jul 28;4:264. doi: 10.1186/1756-0500-4-264 (PMC3158763; doi:10.1186/1756-0500-4-264)
Supplement: Additional file 2 — Homology and annotation functional EST-SSRs markers. The functional markers were analyzed for their similarity to proteins deposited in GENBANK, further their molecular function and biological process. [file 1756-0500-4-264-S2.XLS]

## Sheet: Plan1
EST-SSR*	Best-matched proteina [GenBank Accessionb]	BLAST E-value	Biological Process	Molecular Function
SCB 168	hypotetical protein [AAG13074]	4e-11
SCB 171	plant-specific domain TIGR01627 family protein [NP_001147380]	5e-43
SCB 174	dnaK-type molecular chaperone hsp70 - rice [CAA47948]	3e-11	BP-2	MF-1; MF-13
SCB 180	lyrata ubiquitin family protein [XM_002871569]	2e-41
SCB 181	ESK1 (ESKIMO 1) [NM_115457]	3e-138	BP-2
SCB 184	cytokinin response regulator2 (crr2) [NM_001111379]	1e-63
SCB 186	L-allo-threonine aldolase [EU961815]	0	BP-3	MF-7
SCB 187	brassinosteroid insensitive 1-associated receptor kinase 1 [NM_001154503]	0	BP-2; BP-3	MF-5; MF-1; MF-13
SCB 188	SAR DNA-binding protein [NM_111378]	7e-119
SCB 189	putative ubiquitin-specific protease UBP27 [AY133770]	9e-27	BP-3	MF-4; MF-9
SCB 190	WRKY1 [NM_001112367]	0	BP-2	MF-1
SCB 191	aspartyl protease family protein [NM_001161138]	3e-10	BP-13
SCB 192	DNA-3-methyladenine glycosylase I [EU975955]	8e-135	BP-3	MF-4
SCB 193	putative amino acid permease gene [GQ252800]	9e-15	BP-6	MF-15
SCB 194	Minghui 63 receptor kinase (MRKd) [DQ355952]	2e-155
SCB 195	hypothetical protein [XM_002466252]	0
SCB 201	carboxyl-terminal proteinase [EU963164]	4e-176
SCB 204	hypothetical protein [XM_002462405]	1e-104
SCB 207	Receptor protein kinase CLAVATA1 precursor [XM_002531953]	5e-13		MF-1
SCB 208	DNA-binding with one finger1 (dof1) [NM_001112239]	2e-26	BP-2	MF-1
SCB 209	serine/threonine-protein kinase SAPK4 [EU974118]	0
SCB 210	ring finger protein [XM_002531237]	3e-39	BP-3	MF-6; MF-1
SCB 213	phosphoglycerate mutase-like protein [EU956232]	2e-76	BP-3	MF-2
SCB 218	soluble acid invertase [AF062735]	0	BP-16	MF-4
SCB 219	arsenite transport subunit B [NM_001154652]	0		MF-15
SCB 221	SAUR family protein (SAUR24) [XM_002320183]	2e-10	BP-1	MF-1
SCB 222	hypothetical protein [XM_002447224]	3e-50
SCB 225	ethylene-insensitive3-like 1 protein [NM_001158563]	0		MF-13
SCB 226	protein binding protein [NM_001156822]	1e-90
SCB 227	nucleotide binding protein [NM_001153645]	1e-58		MF-1
SCB 228	Retrosat 1 retrotransposon and Ty3-Gypsy type Retrosat 2 [AF111709]	9e-07
SCB 231	SDA1 family protein [NM_101186]	3e-133	BP-5	MF-1
SCB 232	homeodomain leucine zipper protein [AF145726]	1e-79	BP-2	MF-1; MF-13
SCB 234	ATSWI3B (SWITCH SUBUNIT 3) [NM_128921]	5e-43
SCB 236	nodulin protein [NM_001158210]	1e-112	BP-6	MF-15
SCB 240	hypothetical protein [NM_001175846]	6e-23
SCB 241	rac-like GTP-binding protein 5 [EU968843]	1e-148	BP-6; BP-9	MF-1
SCB 243	Group peroxidase 16 precursor protein [EF990901]	2e-158	BP-1; BP-7	MF-8
SCB 246	hypothetical protein [XM_002450508]	0
SCB 248	ubiquitin thiolesterase [NM_147880]	5e-83	BP-3	MF-4
SCB 250	hypothetical protein [XM_002444735]	4e-83
SCB 252	ATP binding protein [EU956876]	5e-143		MF-1
SCB 253	ATPase family protein [NM_100170]	0		MF-1
SCB 254	VHS and GAT domain-containing protein [NM_129397]	4e-84	BP-6
SCB 256	bZIP transcription factor (bZIP111) [DQ787052]	2e-12	BP-2	MF-1
SCB 257	no hit	-
SCB 259	Sorghum bicolor clone BAC 75D9 [AY661659]	3e-17
SCB 262	no hit	-
SCB 263	hypothetical protein [XM_002453018]	4e-19
SCB 265	plastidic phosphate translocator-like protein1 [EU965602]	2e-69
SCB 266	hypothetical protein [XM_002441011]	6e-47
SCB 267	hypothetical protein [XM_002437132]	2e-48
SCB 268	protein binding protein [NM_001154397]	9e-73
SCB 270	stress responsive protein [EU956106]	3e-66	BP-2	MF-1; MF-13
SCB 271	hypothetical protein [XM_002440411]	6e-65
SCB 272	plant-specific domain TIGR01568 family protein [NM_001153443]	3e-44
SCB 273	ccr4-associated factor putative [XM_002523816]	5e-18	BP-2	MF-13
SCB 275	armadillo-repeat containing protein [EU957148]	3e-45
SCB 276	hypothetical protein [XM_002488881]	1e-93
SCB 277	MYB transcription factor (MYBAS1) [EU670236]	6e-60		MF-1
SCB 279	hypothetical protein [XM_002458804]	1e-65
SCB 281	transport protein particle, component Bet3 family protein [NM_125188]	1e-111	BP-6
SCB 282	hypothetical protein [NM_001150840]	7e-27
SCB 283	putative proline-rich protein [AY096387]	1e-11	BP-2	MF-13
SCB 285	putative auxin efflux carrier (PIN1b) [DQ836240]	5e-77
SCB 286	putative tyrosine phosphatase [AF272978]	3e-117	BP-11; BP-3	MF-4
SCB 287	uridylate kinase [EU965854]	1e-156	BP-3	MF-1
SCB 288	ubiquitin-conjugating enzyme 23 (UBC25) [XM_002882888]	1e-32	BP-3	MF-6
SCB 291	ubiquitin-specific protease 25 (UBP25) [XM_002884996]	7e-13	BP-3	MF-4
SCB 292	hypothetical protein [NM_001152536]	3e-24
SCB 293	dehydration responsive element binding protein [NM_001156946]	3e-34	BP-2	MF-1
SCB 294	hypothetical protein [XM_002460181]	4e-143
SCB 295	putative kinase [AF360190]	8e-171
SCB 296	putative protein kinase [AF466200]	5e-38
SCB 297	hypothetical protein [XM_002454582]	1e-61
SCB 298	homeodomain leucine zipper protein (Oshox4) [AF145728]	1e-52	BP-2	MF-13; MF-1
SCB 299	hypothetical protein [XM_002459270]	9e-27
SCB 300	rac-like GTP-binding protein 6 [EU960626]	0	BP-9	MF-1
SCB 301	leucine-rich repeat protein (LRR2) [EF555120]	1e-21		MF-1
SCB 302	putative auxin efflux carrier (PIN1b) [DQ836240]	9e-51
SCB 305	leucine-rich repeat transmembrane protein kinase 1 (ltk1) [AF023164]	0	BP-3	MF-1; MF-5
SCB 306	RNA (guanine-9-) methyltransferase domain containing, putative [XM_002533353]	2e-88	BP-3	MF-14
SCB 307	hypothetical protein [XM_002451430]	3e-50
SCB 309	nucleic acid binding protein [XM_002525476]	9e-11	BP-2	MF-1
SCB 310	chloroplast phytoene synthase (Y1) [AY455286]	5e-41	BP-3	MF-14
SCB 311	polyadenylate-binding protein [XM_002510992]	9e-38		MF-1
SCB 312	putative auxin efflux carrier (PIN1b) [DQ836240]	0
SCB 315	ASL5 mRNA for ASYMMETRIC LEAVES2-like 5 protein [AB473838]	2e-48
SCB 316	hypothetical protein [NM_001175157]	1e-168
SCB 317	PAN1 (pan1) [FJ231525]	8e-44	BP-6
SCB 320	hypothetical protein [XM_002447675]	6e-66
SCB 323	fasciclin-like arabinogalactan protein 7 [NM_001154093]	0	BP-12
SCB 324	putative nucleic-acid binding protein (MOS2) [AJ311811]	3e-20	BP-4	MF-1
SCB 329	Pi21 gene for Pi21 protein [AB430854]	5e-18
SCB 330	putative auxin efflux carrier (PIN1b) [DQ836240]	3e-78
SCB 332	mapk-alt-1 mitogen-activated protein kinase (MAPK) [EU280318]	2e-31	BP-3	MF-5; MF-1
SCB 336	putative nucleic-acid binding protein (MOS2) [DQ202264]	4e-45	BP-4
SCB 337	putative MADS-domain transcription factor [AJ850302]	0	BP-2	MF-13
SCB 341	RNA-binding protein [NM_001153713]	7e-33		MF-1
SCB 343	transferase mRNA [EU958141]	2e-60		MF-14
SCB 344	hypothetical protein [XM_002440411]	4e-60
SCB 345	hypotetical protein [EU970828]	1e-86
SCB 347	potyvirus VPg interacting protein [NM_001154424]	0
SCB 353	hypotetical protein [EU973478]	2e-23
SCB 354	transferase, transferring glycosyl groups [XM_002532362]	2e-34		MF-14
SCB 358	no hit	-
SCB 360	hypothetical protein [XM_002460057]	2e-44
SCB 361	hypothetical protein [AY596525]	1e-75
SCB 362	hypothetical protein [NM_001147848]	0.004
SCB 365	no hit	-
SCB 370	VAMP [NP_001150642]	3e-96	BP-17	MF-11
SCB 371	no hit
SCB 373	ring zinc finger [NP_001151265]	3e-23	BP-3	MF-1; MF-6
SCB 374	nitrate transporter [BAC83856]	2e-33	BP-6	MF-15
SCB 375	methyl binding [NP_001105174]	2e-53		MF-1
SCB 376	hypotetical protein [XP_002447452]	7e-54
SCB 377	RNA recognition motif containing protein [CBH19571]	3e-67	BP-3; BP-14	MF-1
SCB 378	ATP binding protein [XP_002526287]	3e-56		MF-4
SCB 379	putative RNA binding protein [AAG59664]	1e-109	BP-10; BP-6	MF-1
SCB 380	phosphoglycerate kinase [ABI74567]	0.0	BP-3	MF-5
SCB 381	peroxidase 16 precursor [NP_001152697]	7e-154	BP-1; BP-7	MF-1; MF-8
SCB 384	SAR DNA binding protein [BAA31260]	0.0
SCB 385	cinnamoyl-CoA reductase [CAA13176]	0.0	BP-3	MF-2; MF-1
SCB 388	putative Clp protease ATP-binding subunit ClpX1 [BAD15818]	7e-27	BP-6; BP-3	MF-4; MF-14; MF-1
SCB 393	zinc finger (C2H2 type) family protein [NP_566182]	2e-30	BP-7	MF-3; MF-1
SCB 395	tyrosyl-tRNA synthetase [NP_001148699]	0.0	BP-3	MF-1; MF-6
SCB 397	zinc finger, C2H2 type family protein [NP_001151975]	6e-62	BP-7	MF-3; MF-1
SCB 400	hypothetical protein [XP_002466649]	3e-135
SCB 401	pnFL-2 [ACG35001]	2e-65		MF-12
SCB 402	lipid binding protein, putative [XP_002523536]	0.0
SCB 403	syntaxin 32 [NP_001149760]	7e-149	BP-6	MF-15
SCB 404	FPF1 [NP_001151726]	6e-43	BP-9; BP-1
SCB 405	kelch repeat-containing protein [NP_568723]	7e-40		MF-1
SCB 407	FACT complex subunit SPT16 [NP_001105557]	7e-12	BP-13	MF-9
SCB 408	receptor-like protein kinase-like protein [AAO72615]	2e-14	BP-3	MF-5; MF-1
SCB 409	hypothetical protein [XP_002447767]	5e-05
SCB 413	bile acid sodium symporter [ACG42083]	4e-09	BP-6	MF-15; MF-10
SCB 416	casein kinase II alpha subunit [BAB21589]	2e-101	BP-3	MF-5; MF-1
SCB 417	multifunctional protein [AAT38103]	0.0
SCB 418	PHD-finger family protein [ABA91581]	2e-41	BP-2	MF-1; MF-13
SCB 419	HVA22-like protein c [ACG36039]	6e-37
SCB 422	hypothetical protein [XP_002443307]	5e-48
SCB 423	vacuolar protein sorting 26 [ACG47931]	1e-11	BP-6
SCB 427	hypothetical protein [XP_002442368]	2e-39
SCB 428	hypothetical protein [XP_002463328]	2e-35
SCB 429	CLE family OsCLE306 protein [BAF91618]	1e-08
SCB 430	homeobox-leucine zipper protein HAT7 [NP_001150309]	1e-34	BP-2	MF-1; MF-13
SCB 431	extensin [NP_001152552]	4e-16	BP-8	MF-11
SCB 432	hypothetical protein [NP_001140516]	3e-28
SCB 433	putative potyviral helper component protease-interacting protein 2 [BAD45803]	2e-21	BP-6	MF-15
SCB 434	serine/threonine-protein kinase AFC3 [ACG35326]	4e-41	BP-3	MF-5
SCB 435	hypothetical protein [ACG29480]	2e-11
SCB 436	hypothetical protein [ACG24888]	7e-14
SCB 437	serine/threonine-protein kinase N1 [NP_058871]	4.6	BP-3	MF-5
SCB 438	hypothetical protein [XP_002463153]	4e-06
SCB 439	hypothetical protein [NP_001169794]	7e-11
SCB 440	hypothetical protein [XP_002448081]	1e-08
SCB 441	no hit	-
SCB 442	no hit	-
SCB 443	heavy metal-associated domain containing protein [ABF95901]	3e-18	BP-6	MF-1
SCB 445	no hit	-
SCB 446	no hit	-
SCB 447	hypothetical protein [EEC71447]	0.058
SCB 449	pnFL-2 [ACG35001]	4e-06
SCB 450	no hit	-
SCB 451	no hit	-
SCB 452	no hit	-
SCB 453	no hit	-
SCB 456	VQ motif family protein [NP_001147304]	6e-09
SCB 457	no hit	-
SCB 458	no hit	-
SCB 459	hypothetical protein [XP_002445708]	1e-34
SCB 462	nucleolin [NP_001149300]	3e-24	BP-3	MF-1; MF-6
SCB 464	no hit	-
SCB 466	Zinc finger, C2H2 type [AAX95339]	2e-13	BP-3	MF-1
SCB 467	hypothetical protein [NP_001168922]	9e-140
SCB 469	NADH-ubiquinone oxidoreductase 39 kDa subunit [NP_001149069]	0	BP-3	MF-5
SCB 472	brushy protein [XP_002517217]	3e-68	BP-10	MF-1
SCB 474	pherophorin like protein [NP_001152156]	1e-51		MF-11
SCB 476	pantoate--beta-alanine ligase [ACG42174]	4e-144	BP-3	MF-6
SCB 477	bZIP family transcription factor [NP_564269]	1e-56	BP-3	MF-13
SCB 478	oxidoreductase, zinc-binding dehydrogenase family protein [ABF93481]	8e-87		MF-1
SCB 480	NPKL1 [ACH99693]	3e-43
SCB 483	retrotransposon protein [ABB47941]	2e-23
SCB 484	hypothetical protein [XP_002453128]	2e-14
SCB 485	hypothetical protein [XP_002452863]	9e-43
SCB 486	uridylate kinase plant [XP_002526510]	9e-19		MF-1
SCB 487	sugar transport protein 5 [ACG44242]	0	BP-6	MF-12
SCB 489	putative translation initiation factor IF-2 [AAT44302]	3e-22	BP-9	MF-13
SCB 491	methylmalonate semi-aldehyde dehydrogenase [AAC03055]	0.0002	BP-3	MF-8
SCB 492	hypothetical protein [XP_002460882]	1e-81
SCB 502	Associated with HOX family protein [ABA91569]	3e-143
SCB 504	hypothetical protein [XP_002449910]	8e-28
SCB 518	no hits	-
SCB 524	hypothetical protein [XP_002448610]	8e-09
SCB 525	no hits	-
SCB 526	no hits	-
SCB 527	no hits	-
SCB 528	no hits	-
